# Supplementary material for: Development of a Method for Blocking Polysodiumoxy(methyl)siloxane Obtained in an Alcohol Medium
Source: Polymers (Basel). 2025 Jul 24;17(15):2023. doi: 10.3390/polym17152023 (PMC12349120; doi:10.3390/polym17152023)
Supplement: Supplementary file 1 [file polymers-17-02023-s001.zip]

Archive with 1 entries (1 files):
- polymers-3716044-supplementary.pdf
